# Supplementary material for: Mindfulness Improves Awareness and Cortisol Levels During COVID-19 Lockdown: A Randomised Controlled Trial in Healthcare Workers
Source: Healthcare (Basel). 2025 Sep 27;13(19):2455. doi: 10.3390/healthcare13192455 (PMC12523626; doi:10.3390/healthcare13192455)
Supplement: Supplementary file 1 [file healthcare-13-02455-s001.zip]

Archive with 1 entries (1 files):
- healthcare-3814465-supplementary.pdf
